# Supplementary material for: “I just want to be normal”: Psychosocial experiences of adolescents and young adults with sickle cell disease in Kenya
Source: Glob Ment Health (Camb). 2026 Mar 6;13:e56. doi: 10.1017/gmh.2026.10175 (PMC13112317; doi:10.1017/gmh.2026.10175)
Supplement: Ochieng et al. supplementary material [file S2054425126101757sup001.zip]

Archive with 3 entries (3 files):
- Appendix A_Participants Demographics.docx
- Appendix B_Focus Group Guides.docx
- Appendix C_ TABLE 3_Adolescents_Psychosocial differences.docx
